# Supplementary material for: MAR4 Streptomyces: A Unique Resource for Natural Product Discovery
Source: J Nat Prod. 2024 Feb 14;87(2):439–52. doi: 10.1021/acs.jnatprod.3c01007 (PMC10897937; doi:10.1021/acs.jnatprod.3c01007)
Supplement: Supplementary file 1 — np3c01007_si_002.xlsx [file np3c01007_si_002.xlsx]

## Sheet: TableS1_Mar4_Strains
Table S1. Strains identified by 16S rRNA as MAR4 Streptomyces. Isolation information as well as strain name included from NCBI or JGI IMG.
Strain ID	Accession	Record Type	IMG ID	Ocean Basin	Isolation Location	Isolation Type	Isolation Source	Depth
ATD211	KX161836	Isolate			Turkey	Inland Lakes	Soil
ATS21	KU382276	Isolate			Turkey	Inland Lakes
FGT32	KU382292	Isolate			Turkey	Inland Lakes
GF171	KU382299	Isolate			Turkey	Inland Lakes
GF36	KU382297	Isolate			Turkey	Inland Lakes
SL39	MN812682	Isolate			Turkey	Inland Lakes	Sediment
YC306	KU323815	Isolate				Inland Lakes
YC512	KU323818	Isolate				Inland Lakes
1431	JQ964243	Isolate				Marine	Sponge
171758	EF538742	Isolate				Marine	Mangrove
212233	FJ261966	Isolate				Marine	Mangrove
215232	FJ263416	Isolate				Marine	Mangrove
10-115	JQ782978	Isolate		Pacific	China	Marine	Sediment
13651CC	EU741161	Isolate		Atlantic	Costa Rica	Marine	Sand
13651I	EU741167	Isolate		Atlantic	Costa Rica	Marine	Sand
13651S	EU741176	Isolate		Atlantic	Costa Rica	Marine	Sand
2SM4_14	LC212820	Isolate		Pacific	Thailand	Marine	Mangrove Sediment
2WH5_15	LC212825	Isolate		Pacific	Thailand	Marine	Estuarine Water Sample
3SM5_07	LC212939	Isolate		Pacific	Thailand	Marine	Mangrove Sediment
A01030	KU382707	Isolate		Pacific	China	Marine	Sediment
B12	KT214525	Isolate		Atlantic	Mexico (Caribbean)	Marine	Sediment
CMB-StM0423		Isolate	2867059110	Pacific	Australia	Marine	Sand
CMB-StM0423		Isolate	2867060524	Pacific	Australia	Marine	Sand
CMB-StM0423		Isolate	2867060807	Pacific	Australia	Marine	Sand
CMB-StM0423		Isolate	2867062265	Pacific	Australia	Marine	Sand
CMB-StM0423		Isolate	2867063514	Pacific	Australia	Marine	Sand
CNB632	KC261626	Isolate	2558860984	Pacific	Southern California	Marine	Sediment
CNH070	KC261625	Isolate		Pacific	Southern California	Marine
CNH099	KC261627	Isolate	2515154205	Pacific	Southern California	Marine	Sediment
CNP082	KC261603	Isolate	2526164782	Pacific	Mexico (Sea of Corez)	Marine
CNQ031	KC261620	Isolate		Pacific	Southern California	Marine	Sediment
CNQ139	KC261614	Isolate		Pacific	Southern California	Marine	Sediment
CNQ181	EU214926	Isolate		Pacific	Southern California	Marine	Sediment	153 ft
CNQ260	KC261613	Isolate		Pacific	Southern California	Marine	Sediment
CNQ329	KC261610	Isolate	2528311045	Pacific	Southern California	Marine	Sediment
CNQ381	KC261617	Isolate		Pacific	Southern California	Marine	Sediment
CNQ384	KC261605	Isolate		Pacific	Southern California	Marine	Sediment
CNQ428	KC261608	Isolate		Pacific	Southern California	Marine
CNQ509	EF581384	Isolate	2873059036	Pacific	Southern California	Marine	Sediment
CNQ509	EF581384	Isolate	2873060416	Pacific	Southern California	Marine	Sediment
CNQ509	EF581384	Isolate	2873060873	Pacific	Southern California	Marine	Sediment
CNQ509	EF581384	Isolate	2873062168	Pacific	Southern California	Marine	Sediment
CNQ525	EF177816	Isolate	2561511112	Pacific	Southern California	Marine	Sediment
CNQ766	AY464546	Isolate	2517572165	Pacific	Guam	Marine	Fine Sand Mud
CNQ865	KC261619	Isolate	2524023247	Pacific	Guam	Marine	Rich Sand
CNQ904	KC261616	Isolate		Pacific	Guam	Marine	Sand
CNQ907	KC261609	Isolate		Pacific	Guam	Marine	Sand, Mud
CNR925	DQ448742	Isolate		Pacific	Palau	Marine	Sand	6 ft
CNR927	DQ448786	Isolate		Pacific	Palau	Marine	Sand	1.5 ft
CNS284	KC261628	Isolate		Pacific	Palau	Marine	Mud	131 ft
CNS335	KC261607	Isolate	2517572166	Pacific	Fiji	Marine
CNS580	KC261618	Isolate		Pacific	Fiji	Marine	Sediment
CNS581	KC261621	Isolate		Pacific	Southern California	Marine	Sediment	1200 m
CNS686	EU214957	Isolate		Pacific	Southern California	Marine	Sediment	1900 m
CNS776	EU214946	Isolate		Pacific	Southern California	Marine	Sediment	1900 m
CNT371	KC261612	Isolate	2515154206	Pacific	Fiji	Marine	Sediment	20 m
CNX198	KC261629	Isolate		Pacific	Southern California	Marine	Sediment	25 m
CNX232	KC261623	Isolate		Pacific	Southern California	Marine	Sediment	818 ft
CNX435	KC261602	Isolate	2558860985	Pacific	Southern California	Marine	Sediment	50 ft
CNX496	KC261624	Isolate		Pacific	Palmyra	Marine	Sand	1 ft
CNY243		Isolate	2518285564		Fiji	Marine
CNY714	KC261606	Isolate		Pacific	Southern California	Marine		15 m
CNY715	KC261604	Isolate		Pacific	Southern California	Marine	Sand	1400 m
CNY716	KC261615	Isolate		Pacific	Southern California	Marine	Mud	15 m
CNY717	KC261622	Isolate		Pacific	Southern California	Marine	Sediment	8 m
CNY718	KC261611	Isolate		Pacific	Southern California	Marine	Sand	1400 ft
CNY960	KR873430	Isolate		Pacific	Solomon Islands	Marine	Sediment
CNZ287		Isolate	2802571418	Pacific	Southern California	Marine	Sediment	806 m
CNZ288		Isolate	2791785363	Pacific	Southern California	Marine	Sediment	702 m
CNZ288		Isolate	2791786737	Pacific	Southern California	Marine	Sediment	702 m
CNZ288		Isolate	2791788248	Pacific	Southern California	Marine	Sediment	702 m
CNZ288		Isolate	2791789732	Pacific	Southern California	Marine	Sediment	702 m
CNZ288		Isolate	2791790969	Pacific	Southern California	Marine	Sediment	702 m
CNZ289		Isolate	2802585364	Pacific	Southern California	Marine	Sediment	525 m
CNZ289		Isolate	2802585365	Pacific	Southern California	Marine	Sediment	525 m
CNZ306		Isolate	2748032272	Pacific	Southern California	Marine	Sediment	528 m
CNZ306		Isolate	2748033673	Pacific	Southern California	Marine	Sediment	528 m
CNZ306		Isolate	2748035223	Pacific	Southern California	Marine	Sediment	528 m
CNZ306		Isolate	2748035522	Pacific	Southern California	Marine	Sediment	528 m
CNZ306		Isolate	2748035524	Pacific	Southern California	Marine	Sediment	528 m
CNZ306		Isolate	2748037322	Pacific	Southern California	Marine	Sediment	528 m
CNZ306		Isolate	2748038671	Pacific	Southern California	Marine	Sediment	528 m
CP26-58	KX986151	Isolate				Marine	Sediment
FXJ6.196	HQ537077	Isolate		Pacific	China	Marine	Sponge
FXJ6.196	JF346436	Isolate		Pacific	China	Marine	Sponge
HA11097	JX067935	Isolate		Pacific	China	Marine	Mangrove
IMB16-190	MG190783	Isolate				Marine	Sediment
L101	EU267797	Isolate				Marine	Sediment
MD12-003-1	KT446195	Isolate		Atlantic	Madiera	Marine		12m
MD12-032-1-A2	KT446191	Isolate		Atlantic	Madiera	Marine	Sand	14m
MD12-077-2	KT446196	Isolate		Atlantic	Madiera	Marine		15m
MD12-395-2	KT446192	Isolate		Atlantic	Madiera	Marine		728m
MD12-397-4-2	KT446193	Isolate		Atlantic	Madiera	Marine		1310m
MD12-627-1-A	KT446194	Isolate		Atlantic	Portugal	Marine		15m
PMPostmon17	KM079117	Isolate		Indian	Gulf of Mannar	Marine	Sediment
PTE-009	MT830758	Isolate		Atlantic	Portugal	Marine	DeepSeaSediment
PTE-042	MT830791	Isolate		Atlantic	Portugal	Marine	DeepSeaSediment
PTM-029	KP869059	Isolate		Atlantic	Madiera	Marine	Sediment
PTM-081	KP869061	Isolate		Atlantic	Madiera	Marine	Sediment
PTM-129	KP869062	Isolate		Atlantic	Madiera	Marine	Sediment
PTM-346	KP869060	Isolate		Atlantic	Madiera	Marine	Sediment
PTM-398	KP869063	Isolate		Atlantic	Madiera	Marine	Sediment
PTM-420	KP869064	Isolate		Atlantic	Madiera	Marine	Sediment
SCSIO 10428	KC899266	Isolate		Pacific	China	Marine	Sediment
T7-1	KJ571082	Isolate		Pacific	China	Marine
TMKS 8	MW048810	Isolate		Pacific	Indonesia	Marine	MangroveSlug
TMKS 8	OP420796	Isolate		Pacific	Indonesia	Marine	MangroveSlug
UMBR4008	MH915466	Isolate		Pacific	China	Marine	Fishing Rod
USC-633	KX379153	Isolate		Pacific	Australia	Marine
WMMB 632	KC856878	Isolate				Marine	Escidian
XMU321	KX607087	Isolate		Pacific	China	Marine	Sediment
XMU352	KX607088	Isolate		Pacific	China	Marine	Sediment
AS54	KX444635	Isolate			India	Terrestrial	Soil
B24312 (SF2415)	AY999900	Isolate			Japan	Terrestrial	Soil
BA04	MN309867	Isolate			China	Terrestrial	Soil
KS10	AB373966	Isolate			Japan	Terrestrial	Soil
NBRC 14824	AB184624	Isolate				Terrestrial
S155	NR044098	Isolate			Egypt	Terrestrial	Sand
S155	EF121313	Isolate			Egypt	Terrestrial	Sand Dune
NBRC 14824	NR41166	Isolate			Japan	Terrestrial	Soil
WAC06738		Isolate	2857097270		Nigeria	Terrestrial	Soil
WAC06738		Isolate	2857098531		Nigeria	Terrestrial	Soil
WAC06738		Isolate	2857100048		Nigeria	Terrestrial	Soil
WAC06738		Isolate	2857100491		Nigeria	Terrestrial	Soil
WAC06738		Isolate	2857101882		Nigeria	Terrestrial	Soil
WAC06738		Isolate	2873057731		Nigeria	Terrestrial	Soil
PMB103	OK482440	Isolate			China	Terrestrial
LC045	JQ014418	Isolate			New Mexico, USA	Terrestrial (Cave)	Cave
LC273	JQ014483	Isolate			New Mexico, USA	Terrestrial (Cave)	Cave
LC274	JQ014364	Isolate			New Mexico, USA	Terrestrial (Cave)	Cave
LC325	JQ014508	Isolate			New Mexico, USA	Terrestrial (Cave)	Cave
LC335	JQ014513	Isolate			New Mexico, USA	Terrestrial (Cave)	Cave
LC461	JQ014571	Isolate			New Mexico, USA	Terrestrial (Cave)	Cave
YIM C01767	MF431371	Isolate			China	Terrestrial (Cave)	Cave
HBU208055	MW881989	Isolate			China	Terrestrial	Lakeside Soil
CON 7.24	MW037015	Isolate			France	Terrestrial (Plant Associated)	PlantAssociated
MS1-6	LC425841	Isolate			Thailand	Terrestrial (Plant Associated)	PlantAssociated
NBRC 14824(T)	MN686700	Isolate			China	Terrestrial (Plant Associated)	PlantAssociated
PIP 175	GU434262	Isolate			Australia	Terrestrial (Plant Associated)	PlantAssociated
VV/E44	KY978689	Isolate			Portugal	Terrestrial (Plant Associated)	PlantAssociated
VV/E53	KY978698	Isolate			Portugal	Terrestrial (Plant Associated)	PlantAssociated
XM-4-1	JQ682455	Isolate			China	Terrestrial (Plant Associated)	PlantAssociated
XM-4-2	JQ682456	Isolate			China	Terrestrial (Plant Associated)	PlantAssociated
YIM 61425	FJ615277	Isolate			China	Terrestrial (Plant Associated)	PlantAssociated
YN-10-1	JQ682536	Isolate			China	Terrestrial (Plant Associated)	PlantAssociated
YN-10-2	JQ682537	Isolate			China	Terrestrial (Plant Associated)	PlantAssociated
YN-10-3	JQ682538	Isolate			China	Terrestrial (Plant Associated)	PlantAssociated
207144	MT239504	Isolate				Unknown
219210	HQ992743	Isolate				Unknown
HBUM206385	MT549178	Isolate				Unknown
HBUM206461	MT549070	Isolate				Unknown
R34AT	KT210131	Isolate				Unknown
SR 257	X87316	Isolate				Unknown
WLM150	MG856077	Isolate			China	Unknown
CL25-3	ON520696	Isolate				Unknown
Ga0233365_MetaG		Metagenome 16S	3300028485		Northern California	Terrestrial	Elk Dung
Ga0307377_MetaG		Metagenome 16S	3300031673		Finland	Terrestrial	Soil
7-153-6-A01	KC477454	Clone Sequence			Southern California	Marine	Sediment
7-153-6-A05	KC477447	Clone Sequence			Southern California	Marine	Sediment
7-153-6-A06	KC477481	Clone Sequence			Southern California	Marine	Sediment
7-153-6-A07	KC477469	Clone Sequence			Southern California	Marine	Sediment
7-153-6-A08	KC477449	Clone Sequence			Southern California	Marine	Sediment
7-153-6-A09	KC477446	Clone Sequence			Southern California	Marine	Sediment
7-153-6-B03	KC477482	Clone Sequence			Southern California	Marine	Sediment
7-153-6-B07	KC477465	Clone Sequence			Southern California	Marine	Sediment
7-153-6-B08	KC477478	Clone Sequence			Southern California	Marine	Sediment
7-153-6-B10	KC477480	Clone Sequence			Southern California	Marine	Sediment
7-153-6-C03	KC477456	Clone Sequence			Southern California	Marine	Sediment
7-153-6-C04	KC477448	Clone Sequence			Southern California	Marine	Sediment
7-153-6-C05	KC477463	Clone Sequence			Southern California	Marine	Sediment
7-153-6-C06	KC477474	Clone Sequence			Southern California	Marine	Sediment
7-153-6-C11	KC477458	Clone Sequence			Southern California	Marine	Sediment
7-153-6-D03	KC477461	Clone Sequence			Southern California	Marine	Sediment
7-153-6-D06	KC477442	Clone Sequence			Southern California	Marine	Sediment
7-153-6-D12	KC477455	Clone Sequence			Southern California	Marine	Sediment
7-153-6-E01	KC477484	Clone Sequence			Southern California	Marine	Sediment
7-153-6-E03	KC477472	Clone Sequence			Southern California	Marine	Sediment
7-153-6-E05	KC477471	Clone Sequence			Southern California	Marine	Sediment
7-153-6-E06	KC477462	Clone Sequence			Southern California	Marine	Sediment
7-153-6-E09	KC477464	Clone Sequence			Southern California	Marine	Sediment
7-153-6-E10	KC477476	Clone Sequence			Southern California	Marine	Sediment
7-153-6-E11	KC477473	Clone Sequence			Southern California	Marine	Sediment
7-153-6-F01	KC477459	Clone Sequence			Southern California	Marine	Sediment
7-153-6-F02	KC477444	Clone Sequence			Southern California	Marine	Sediment
7-153-6-F05	KC477451	Clone Sequence			Southern California	Marine	Sediment
7-153-6-F06 16S	KC477460	Clone Sequence			Southern California	Marine	Sediment
7-153-6-F10	KC477468	Clone Sequence			Southern California	Marine	Sediment
7-153-6-G01	KC477453	Clone Sequence			Southern California	Marine	Sediment
7-153-6-G02	KC477466	Clone Sequence			Southern California	Marine	Sediment
7-153-6-G03	KC477470	Clone Sequence			Southern California	Marine	Sediment
7-153-6-G04	KC477479	Clone Sequence			Southern California	Marine	Sediment
7-153-6-G07	KC477483	Clone Sequence			Southern California	Marine	Sediment
7-153-6-H02	KC477450	Clone Sequence			Southern California	Marine	Sediment
7-153-6-H04	KC477452	Clone Sequence			Southern California	Marine	Sediment
7-153-6-H06	KC477457	Clone Sequence			Southern California	Marine	Sediment
7-153-6-H08	KC477445	Clone Sequence			Southern California	Marine	Sediment
7-153-6-H10	KC477443	Clone Sequence			Southern California	Marine	Sediment
7-153-6-H11	KC477475	Clone Sequence			Southern California	Marine	Sediment
7-280-5-14	KC477494	Clone Sequence			Southern California	Marine	Sediment
7-280-5-18	KC477580	Clone Sequence			Southern California	Marine	Sediment
7-280-5-6	KC477579	Clone Sequence			Southern California	Marine	Sediment
7-280-6-11	KC477493	Clone Sequence			Southern California	Marine	Sediment
7-280-6-A01	KC477547	Clone Sequence			Southern California	Marine	Sediment
7-280-6-A02	KC477564	Clone Sequence			Southern California	Marine	Sediment
7-280-6-A03	KC477546	Clone Sequence			Southern California	Marine	Sediment
7-280-6-A04	KC477525	Clone Sequence			Southern California	Marine	Sediment
7-280-6-A05	KC477504	Clone Sequence			Southern California	Marine	Sediment
7-280-6-A06	KC477542	Clone Sequence			Southern California	Marine	Sediment
7-280-6-A07	KC477548	Clone Sequence			Southern California	Marine	Sediment
7-280-6-A09	KC477512	Clone Sequence			Southern California	Marine	Sediment
7-280-6-A10	KC477507	Clone Sequence			Southern California	Marine	Sediment
7-280-6-A11	KC477566	Clone Sequence			Southern California	Marine	Sediment
7-280-6-A12	KC477527	Clone Sequence			Southern California	Marine	Sediment
7-280-6-B01	KC477537	Clone Sequence			Southern California	Marine	Sediment
7-280-6-B02	KC477517	Clone Sequence			Southern California	Marine	Sediment
7-280-6-B03	KC477561	Clone Sequence			Southern California	Marine	Sediment
7-280-6-B04	KC477518	Clone Sequence			Southern California	Marine	Sediment
7-280-6-B05	KC477522	Clone Sequence			Southern California	Marine	Sediment
7-280-6-B06	KC477539	Clone Sequence			Southern California	Marine	Sediment
7-280-6-B07	KC477526	Clone Sequence			Southern California	Marine	Sediment
7-280-6-B08	KC477532	Clone Sequence			Southern California	Marine	Sediment
7-280-6-B11	KC477511	Clone Sequence			Southern California	Marine	Sediment
7-280-6-B12	KC477514	Clone Sequence			Southern California	Marine	Sediment
7-280-6-C03	KC477562	Clone Sequence			Southern California	Marine	Sediment
7-280-6-C05	KC477536	Clone Sequence			Southern California	Marine	Sediment
7-280-6-C06	KC477520	Clone Sequence			Southern California	Marine	Sediment
7-280-6-C08	KC477567	Clone Sequence			Southern California	Marine	Sediment
7-280-6-C09	KC477528	Clone Sequence			Southern California	Marine	Sediment
7-280-6-C12	KC477503	Clone Sequence			Southern California	Marine	Sediment
7-280-6-D01	KC477540	Clone Sequence			Southern California	Marine	Sediment
7-280-6-D02	KC477506	Clone Sequence			Southern California	Marine	Sediment
7-280-6-D03	KC477570	Clone Sequence			Southern California	Marine	Sediment
7-280-6-D05	KC477553	Clone Sequence			Southern California	Marine	Sediment
7-280-6-D06	KC477568	Clone Sequence			Southern California	Marine	Sediment
7-280-6-D07	KC477510	Clone Sequence			Southern California	Marine	Sediment
7-280-6-D08	KC477555	Clone Sequence			Southern California	Marine	Sediment
7-280-6-D10	KC477495	Clone Sequence			Southern California	Marine	Sediment
7-280-6-D11	KC477554	Clone Sequence			Southern California	Marine	Sediment
7-280-6-D12	KC477557	Clone Sequence			Southern California	Marine	Sediment
7-280-6-E02	KC477559	Clone Sequence			Southern California	Marine	Sediment
7-280-6-E04	KC477516	Clone Sequence			Southern California	Marine	Sediment
7-280-6-E05	KC477501	Clone Sequence			Southern California	Marine	Sediment
7-280-6-E06	KC477505	Clone Sequence			Southern California	Marine	Sediment
7-280-6-E09	KC477497	Clone Sequence			Southern California	Marine	Sediment
7-280-6-E10	KC477521	Clone Sequence			Southern California	Marine	Sediment
7-280-6-E11	KC477530	Clone Sequence			Southern California	Marine	Sediment
7-280-6-E12	KC477541	Clone Sequence			Southern California	Marine	Sediment
7-280-6-F01	KC477544	Clone Sequence			Southern California	Marine	Sediment
7-280-6-F02	KC477502	Clone Sequence			Southern California	Marine	Sediment
7-280-6-F03	KC477523	Clone Sequence			Southern California	Marine	Sediment
7-280-6-F04	KC477543	Clone Sequence			Southern California	Marine	Sediment
7-280-6-F05	KC477533	Clone Sequence			Southern California	Marine	Sediment
7-280-6-F09	KC477524	Clone Sequence			Southern California	Marine	Sediment
7-280-6-F11	KC477550	Clone Sequence			Southern California	Marine	Sediment
7-280-6-F12	KC477529	Clone Sequence			Southern California	Marine	Sediment
7-280-6-G02	KC477498	Clone Sequence			Southern California	Marine	Sediment
7-280-6-G03	KC477552	Clone Sequence			Southern California	Marine	Sediment
7-280-6-G08	KC477496	Clone Sequence			Southern California	Marine	Sediment
7-280-6-G09	KC477515	Clone Sequence			Southern California	Marine	Sediment
7-280-6-G10	KC477509	Clone Sequence			Southern California	Marine	Sediment
7-280-6-G11	KC477551	Clone Sequence			Southern California	Marine	Sediment
7-280-6-H01	KC477545	Clone Sequence			Southern California	Marine	Sediment
7-280-6-H02	KC477531	Clone Sequence			Southern California	Marine	Sediment
7-280-6-H05	KC477534	Clone Sequence			Southern California	Marine	Sediment
7-280-6-H07	KC477569	Clone Sequence			Southern California	Marine	Sediment
7-280-6-H08	KC477519	Clone Sequence			Southern California	Marine	Sediment
7-280-6-H10	KC477508	Clone Sequence			Southern California	Marine	Sediment
7-280-6-H11	KC477565	Clone Sequence			Southern California	Marine	Sediment
G-26-6-11	KC477597	Clone Sequence			Southern California	Marine	Sediment
G-26-6-12	KC477618	Clone Sequence			Southern California	Marine	Sediment
G-26-6-13	KC477582	Clone Sequence			Southern California	Marine	Sediment
G-26-6-15	KC477589	Clone Sequence			Southern California	Marine	Sediment
G-26-6-16	KC477585	Clone Sequence			Southern California	Marine	Sediment
G-26-6-17	KC477613	Clone Sequence			Southern California	Marine	Sediment
G-26-6-2	KC477584	Clone Sequence			Southern California	Marine	Sediment
G-26-6-20	KC477583	Clone Sequence			Southern California	Marine	Sediment
G-26-6-23	KC477490	Clone Sequence			Southern California	Marine	Sediment
G-26-6-24	KC477606	Clone Sequence			Southern California	Marine	Sediment
G-26-6-26	KC477619	Clone Sequence			Southern California	Marine	Sediment
G-26-6-27	KC477586	Clone Sequence			Southern California	Marine	Sediment
G-26-6-28	KC477588	Clone Sequence			Southern California	Marine	Sediment
G-26-6-29	KC477581	Clone Sequence			Southern California	Marine	Sediment
G-26-6-3	KC477604	Clone Sequence			Southern California	Marine	Sediment
G-26-6-30	KC477592	Clone Sequence			Southern California	Marine	Sediment
G-26-6-31	KC477599	Clone Sequence			Southern California	Marine	Sediment
G-26-6-32	KC477600	Clone Sequence			Southern California	Marine	Sediment
G-26-6-33	KC477614	Clone Sequence			Southern California	Marine	Sediment
G-26-6-37	KC477485	Clone Sequence			Southern California	Marine	Sediment
G-26-6-39	KC477593	Clone Sequence			Southern California	Marine	Sediment
G-26-6-40	KC477571	Clone Sequence			Southern California	Marine	Sediment
G-26-6-41	KC477598	Clone Sequence			Southern California	Marine	Sediment
G-26-6-42	KC477601	Clone Sequence			Southern California	Marine	Sediment
G-26-6-44	KC477491	Clone Sequence			Southern California	Marine	Sediment
G-26-6-5	KC477590	Clone Sequence			Southern California	Marine	Sediment
G-26-6-6	KC477603	Clone Sequence			Southern California	Marine	Sediment
G-26-6-8	KC477605	Clone Sequence			Southern California	Marine	Sediment
G-407-5-1	KC477575	Clone Sequence			Southern California	Marine	Sediment
G-407-5-10	KC477602	Clone Sequence			Southern California	Marine	Sediment
G-407-5-12	KC477500	Clone Sequence			Southern California	Marine	Sediment
G-407-5-14	KC477574	Clone Sequence			Southern California	Marine	Sediment
G-407-5-16	KC477573	Clone Sequence			Southern California	Marine	Sediment
G-407-5-17	KC477610	Clone Sequence			Southern California	Marine	Sediment
G-407-5-18	KC477513	Clone Sequence			Southern California	Marine	Sediment
G-407-5-19	KC477487	Clone Sequence			Southern California	Marine	Sediment
G-407-5-20	KC477611	Clone Sequence			Southern California	Marine	Sediment
G-407-5-21	KC477620	Clone Sequence			Southern California	Marine	Sediment
G-407-5-22	KC477609	Clone Sequence			Southern California	Marine	Sediment
G-407-5-3	KC477596	Clone Sequence			Southern California	Marine	Sediment
G-407-5-4	KC477615	Clone Sequence			Southern California	Marine	Sediment
G-407-5-6	KC477572	Clone Sequence			Southern California	Marine	Sediment
G-407-5-7	KC477578	Clone Sequence			Southern California	Marine	Sediment
G-407-5-9	KC477591	Clone Sequence			Southern California	Marine	Sediment
G-407-6-15	KC477499	Clone Sequence			Southern California	Marine	Sediment
G-407-6-16	KC477612	Clone Sequence			Southern California	Marine	Sediment
G-407-6-17	KC477488	Clone Sequence			Southern California	Marine	Sediment
G-407-6-2	KC477576	Clone Sequence			Southern California	Marine	Sediment
G-407-6-21	KC477616	Clone Sequence			Southern California	Marine	Sediment
G-407-6-22	KC477492	Clone Sequence			Southern California	Marine	Sediment
G-407-6-23	KC477587	Clone Sequence			Southern California	Marine	Sediment
G-407-6-3	KC477617	Clone Sequence			Southern California	Marine	Sediment
G-407-6-4	KC477486	Clone Sequence			Southern California	Marine	Sediment
G-407-6-5	KC477577	Clone Sequence			Southern California	Marine	Sediment
G-407-6-6	KC477594	Clone Sequence			Southern California	Marine	Sediment
G-407-6-7 16S	KC477608	Clone Sequence			Southern California	Marine	Sediment
G-407-6-9	KC477595	Clone Sequence			Southern California	Marine	Sediment
HDB_SIOP875	HM186499	Clone Sequence			Washington, USA	Terrestrial

## Sheet: TableS2_Mar4_Molecules
Table S2. Mar4 molecules and bioactivity. Bioactivities reported for compounds produced by MAR4 strains.
				Antifungal Activity			Antibiotic Activity																																								Cancer Cell Lines
							Gram Positive																		Gram Negative																						Human
Compound	Class	Subclass	Strain	A. fumigatus	S. cerevisiae	C. albicans	B. anthracis	B. subtilis	B. thurigensis	C. difficile	C. perfringens	C. septicum	E. aerofaciens	K. rhizophila	L. ivanovii	M. tuberculosis	P. asaccharolyticus	P. intermedius	P. acnes	S. aureus	MRSA	S. epidermis	S. pneumoniae	S. pyogenes	B. fragilis	B. thetaoitaoicron	B. melaninogenicus	B. vulgatus	B. corrodens	F. symbiosum	F. necrophorum	H. influenzae	A. baumanii	A. calcoaceticus	C. freundii	K. pneumoniae	E. aerogenes	E. cloacae	P. rettgeri	S. marcescens	S. somnei	Psuedomonas sp.	E. faecium	E. faeccalis	Salmonelle sp.	E. coli	HeLa CP	SF-268	MCF-7
5,7-dihydroxy-2-(1-methylpropyl)-4H-chromen-4-one	Chromenone	Chromenone	CNQ031
5,7-dihydroxy-2-isopropyl-4H-chromen-4-one	Chromenone	Chromenone	CNQ031
Actinofuranone A (E-837)	Furanone	Furanone	CNQ766/NRRL 18422		64 μg/ml (MIC)
Actinofuranone B	Furanone	Furanone	CNQ766
1-methoxyphenazine	Phenazine	Phenazine	CNQ031
2-bromo-1-hydroxyphenazine	Phenazine	Phenazine	CNS284/CNY960			114.2 μM														56.93 μM
lavanducyanin	Phenazine	Phenazine	CNS284/CNY960			5.96 μM														2.92 μM
Marinocyanin A	Phenazine	Phenazine	CNS284/CNY960			0.95 μM														2.37 μM
Marinocyanin B	Phenazine	Phenazine	CNS284/CNY960			5.79 μM														33.92 μM
Marinocyanin C	Phenazine	Phenazine	CNS284/CNY960			3.90 μM														30.71 μM
Marinocyanin D	Phenazine	Phenazine	CNS284/CNY960			14.67 μM														36.62 μM
Marinocyanin E	Phenazine	Phenazine	CNS284/CNY960			14.67 μM														36.62 μM
Marinocyanin F	Phenazine	Phenazine	CNS284/CNY960			14.67 μM														36.62 μM
Marinophenazine A	Phenazine	Phenazine	CNQ509
Marinophenazine B	Phenazine	Phenazine	CNQ509
WS-9659B	Phenazine	Phenazine	CNS284/CNY960
Heronapyrrole A	Pyrrole	Heronapyrrole	CMB-M0423					15 μM (MIC) /3.5 μM (IC50)												1.8 μM / 0.6 μM (IC50)
Heronapyrrole B	Pyrrole	Heronapyrrole	CMB-M0423					7.5 μM (MIC) / 4.2 μM (IC50)												1.8 μM / 0.8 μM (IC50)
Heronapyrrole C	Pyrrole	Heronapyrrole	CMB-M0423					3.7 μM (MIC) / 0.8 μM (IC50)												3.7 μM / 0.8 μM (IC50)
Heronapyrrole D	Pyrrole	Heronapyrrole	CMB-M0423
Nitropyrrolin A	Pyrrole	Nitropyrrole	CNQ509																		NSA
Nitropyrrolin B	Pyrrole	Nitropyrrole	CNQ509																		NSA
Nitropyrrolin C	Pyrrole	Nitropyrrole	CNQ509																		NSA
Nitropyrrolin D	Pyrrole	Nitropyrrole	CNQ509																		NSA
Nitropyrrolin E	Pyrrole	Nitropyrrole	CNQ509																		NSA
Tetronasin	Tetronomycins	Tetronomycins	CP26-58																																												0.23 μM IC50
Tetronomycin	Tetronomycins	Tetronomycins	FXJ6.195
Debromomarinone	THN	Marinone	CNB632																	1-2 μg/ml		1-2 μg/ml	1-2 μg/ml	1-2 μg/ml
hydroxydebromomarinone	THN	Marinone	CNH099
Isomarinone	THN	Marinone	CNH099
Marinone	THN	Marinone	CNB632					1 μg/mL
methoxydebromomarinone	THN	Marinone	CNH099
naphterpins D	THN	Naphterpin	CNQ509
naphterpins E	THN	Naphterpin	CNQ509
Naphthablin A	THN	Naphthablin	CP26-58																																												19% @ 33μM
Naphthablin B	THN	Naphthablin	CP26-58																																												25% @ 33μM
Naphthablin C	THN	Naphthablin	CP26-58																																												32% @ 33μM
A80915G	THN	Napthomevalin	A80915							4 μg/ml	4 μg/ml	1 μg/ml	0.5 μg/ml				0.5 μg/ml	2 μg/ml	0.5 μg/ml	4-8mg/ml		2-16 μg/ml	2 μg/ml	2 μg/ml	8-64 μg/ml	>128 μg/ml	0.5-16 μg/ml	16 μg/ml	8 μg/ml	0.5 μg/ml	>128 μg/ml	>128 μg/ml		>128 μg/ml	>128 μg/ml	>128 μg/ml	>128 μg/ml	>128 μg/ml	>128 μg/ml	>128 μg/ml	>128 μg/ml	>128 μg/ml	4 μg/ml	8 μg/ml	>128 μg/ml	>128 μg/ml
naphthomevalin	THN	Napthomevalin	SCSIO 10428					2 μg/mL	2 μg/mL											1 μg/mL																										>128 μg/mL		29.6 ± 0.2 μM	22.2 ± 0.7 μM
SF2415A1	THN	Napthomevalin	SF2415			0.1 μg/ml														3.13 μg/ml		3.13-6.25 μg/ml																						12.5 μg/ml
SF2415A2	THN	Napthomevalin	SF2415			0.78 μg/ml														3.13 μg/ml		3.13-6.25 μg/ml																						6.25 μg/ml
SF2415B1	THN	Napthomevalin	SF2415/TMKS8			1.56 μg/ml														1.56-3.13 μg/ml		3.13 μg/ml																						6.25 μg/ml
SF2415B2	THN	Napthomevalin	SF2415			6.25 μg/ml														6.25 μg/ml		6.25-50 μg/ml																						6.25 μg/ml
16-oxoNapyradiomycin A2	THN	Napyradiomycin A	PTM420
18-hydroxyNapyradiomycin A1	THN	Napyradiomycin A	PTM420/CA-271078	>96 μg/ml												>96 μg/ml					48-96 μg/ml												>96 μg/ml													>96 μg/ml
18-oxoNapyradiomycin A1	THN	Napyradiomycin A	SCSIO 10428					8 μg/mL	16 μg/mL											32 μg/mL																										>128 μg/mL		132.7 ± 0.1 μM	138.2 ± 0.8 μM
3-dechloro-3-bromoNapyradiomycin A1	THN	Napyradiomycin A	SCSIO 10428					1 μg/mL	1 μg/mL											0.5 μg/mL																										>128 μg/mL		11.5 ± 1.2 μM	16.2 ± 0.7 μM
4-dehydro-4a-dechloro-16-oxoNapyradiomycin A2	THN	Napyradiomycin A	PTM420
4-dehydro-4a-dechloroNapyradiomycin A1	THN	Napyradiomycin A	SCSIO 10428/CA-271078	>64 μg/ml		>64 μg/ml		4 μg/mL	8 μg/mL											4 μg/mL	4-8 μg/ml																									>64->128 μg/mL		22.8 ± 0.3 μM	20.6 ± 0.1 μM
CNQ525.538	THN	Napyradiomycin A	CNQ525
Napyradiomycin A1	THN	Napyradiomycin A	SCSIO 10428/PTM420/YP127/CA-271078	>64 μg/ml		>64 μg/ml		2 μg/mL	2 μg/mL											1 μg/mL	0.5-1 μg/ml																									>128 μg/mL / >64 μg/ml		18.5 ± 0.3 μM	9.8 ± 0.2 μM
Napyradiomycin A2a	THN	Napyradiomycin A	CA-271078	>96 μg/ml												48-96 μg/ml					12-24μg/ml												>96 μg/ml													>96 μg/ml
Napyradiomycin A2b	THN	Napyradiomycin A	CA-271078	>96 μg/ml												48-96 μg/ml					12-24 μg/ml												>96 μg/ml													>96 μg/ml
Napyradiomycin A3	THN	Napyradiomycin A	CA-271078	NT												NT					>96 μg/ml												>96 μg/ml													>96 μg/ml
SF2415A3	THN	Napyradiomycin A	SF2415			0.2 μg/ml														0.78 μg/ml		0.78-3.13 μg/ml																						6.25 μg/ml
SF2415B3	THN	Napyradiomycin A	SF2415/TMKS8/PTM-029			1.56 μg/ml														1.56 μg/ml		3.13 μg/ml																						6.25 μg/ml
4a-deschloro-4a-hydroxyl A80915C	THN	Napyradiomycin B	CNQ-525
4-dehydro-4a-dechloro Napyradiomycin SF2415B3	THN	Napyradiomycin B	PTM-029
4-dehydro-4a-dechloro Napyradiomycin A80915A	THN	Napyradiomycin B	PTM-029 / TMKS8
A80915A	THN	Napyradiomycin B	A80915/CNQ525, PTM-029							2 μg/ml	2 μg/ml	2 μg/ml	2 μg/ml				4 μg/ml	2 μg/ml	1 μg/ml	0.5-1 μg/ml	1.90 μg/ml	0.25-0.5 μg/ml	0.5 μg/ml	0.25 μg/ml	16-128 μg/ml	>128 μg/ml	2-128 μg/ml	32 μg/ml	4 μg/ml	4 μg/ml	>128 μg/ml	<0.008 μg/ml		>128 μg/ml	>128 μg/ml	>128 μg/ml	>128 μg/ml	>128 μg/ml	>128 μg/ml	>128 μg/ml	>128 μg/ml	>128 μg/ml	2-3.9 μg/ml	1 μg/ml	>128 μg/ml	>128 μg/ml
A80915B	THN	Napyradiomycin B	A80915/CNQ525							2 μg/ml	2 μg/ml	1 μg/ml	2 μg/ml				2 μg/ml	1 μg/ml	0.5 μg/ml	0.03-0.125 μg/ml		0.015-0.06 μg/ml	0.125 μg/ml	0.03 μg/ml	4-8 μg/ml	128 μg/ml	1-64 μg/ml	4 μg/ml	2 μg/ml	2 μg/ml	>128 μg/ml	<0.008 μg/ml		>128 μg/ml	>128 μg/ml	>128 μg/ml	>128 μg/ml	>128 μg/ml	>128 μg/ml	>128 μg/ml	>128 μg/ml	>128 μg/ml	1 μg/ml	1 μg/ml	>128 μg/ml	>128 μg/ml
A80915C	THN	Napyradiomycin B	A80915/CNQ525/TMKS8/PTM-029							16 μg/ml	16 μg/ml	16 μg/ml	16 μg/ml				16 μg/ml	16 μg/ml	8 μg/ml	>128 μg/ml		>128 μg/ml	>128 μg/ml	64 μg/ml	16-128 μg/ml	>128 μg/ml	16 μg/ml	>128 μg/ml	16 μg/ml	>128 μg/ml	>128 μg/ml	>128 μg/ml		>128 μg/ml	>128 μg/ml	>128 μg/ml	>128 μg/ml	>128 μg/ml	>128 μg/ml	>128 μg/ml	>128 μg/ml	>128 μg/ml	>128 μg/ml	>128 μg/ml	>128 μg/ml	>128 μg/ml
A80915D	THN	Napyradiomycin B	A80915/CNQ525							4 μg/ml	4 μg/ml	2 μg/ml	2 μg/ml				4 μg/ml	2 μg/ml	1 μg/ml	0.25-0.5mg/ml		0.125-0.25 μg/ml	0.125 μg/ml	0.125 μg/ml	2-8 μg/ml	8 μg/ml	2 μg/ml	8 μg/ml	2 μg/ml	2 μg/ml	>128 μg/ml	8 μg/ml		>128 μg/ml	>128 μg/ml	>128 μg/ml	>128 μg/ml	>128 μg/ml	>128 μg/ml	>128 μg/ml	>128 μg/ml	>128 μg/ml	8 μg/ml	8 μg/ml	>128 μg/ml	>128 μg/ml
Azamerone	THN	Napyradiomycin B	CNQ766
CNQ525.510B	THN	Napyradiomycin B	CNQ525
CNQ525.554	THN	Napyradiomycin B	CNQ525
CNQ525.600	THN	Napyradiomycin B	CNQ525
CNQ-525-1	THN	Napyradiomycin B	CNQ-525																		1.95 μg/ml																						3.9 μg/ml
CNQ-525-2	THN	Napyradiomycin B	CNQ-525																		15.6 μg/ml																						15.6 μg/ml
CNQ-525-3	THN	Napyradiomycin B	CNQ-525																		1.95 μg/ml																						1.95 μg/ml
MDN-0170	THN	Napyradiomycin B	CA-271078	>64->96 μg/ml		>64 μg/ml										>96 μg/ml					>64->96 μg/ml												>96 μg/ml													>64->96 μg/ml
Napyradiomycin B1	THN	Napyradiomycin B	CNQ525/SCSIO 10428					2 μg/mL	0.5 μg/mL											1 μg/mL																										>128 μg/mL		11.1 ± 0.1 μM	17.0 ± 0.2 μM
Napyradiomycin B2	THN	Napyradiomycin B	CA-271078/CNQ329/CNH070	>96 μg/ml												24-48 μg/ml					3-6 μg/ml / 32-64 μg/ml												>96 μg/ml													>96 μg/ml
Napyradiomycin B3	THN	Napyradiomycin B	CNQ525/CNQ329/CNH070/SCSIO 10428/PTM420					0.25 μg/mL	0.5 μg/mL											0.5 μg/mL	2 μg/ml																									>128 μg/mL		15.3 ± 1.1 μM	11.2 ± 0.5 μM
Napyradiomycin B4	THN	Napyradiomycin B	CA-271078/CNQ525/CNQ329/CNH070	>96 μg/ml												12-24 μg/ml					12-32 μg/ml												>96 μg/ml													>96 μg/ml
Napyradiomycin B5	THN	Napyradiomycin B	CA-271078/CNQ329/CNH070	>96 μg/ml												24-48 μg/ml					12-24 μg/ml												>96 μg/ml													>96 μg/ml
Napyradiomycin B6	THN	Napyradiomycin B	CA-271078 / CNH-070/CNQ329	>96 μg/ml												12-24 μg/ml					48-96 μg/ml												>96 μg/ml													>96 μg/ml
Napyradiomycin B7a	THN	Napyradiomycin B	CA-271078	>96 μg/ml												12-24 μg/ml					48μg/ml												>96 μg/ml													>96 μg/ml
Napyradiomycin B7b	THN	Napyradiomycin B	CA-271078	>64 μg/ml												>64 μg/ml					>64μg/ml												>64 μg/ml													>64 μg/ml
Napyradiomycin Q329-5	THN	Napyradiomycin B	CNQ-329																		>64 μg/ml
Napyradiomycin SC	THN	Napyradiomycin B	CA-271078	>96 μg/ml												24-48 μg/ml					>96 μg/ml												>96 μg/ml													>96 μg/ml
Napyradiomycin Q329-1	THN	Napyradiomycin C	CNQ329/CNH070																		16 μg/ml
Napyradiomycin Q329-2	THN	Napyradiomycin C	CNQ329/CNH070																		64 μg/ml
Napyradiomycin D1	THN	Napyradiomycin D	CA-271078	NT												24-48 μg/ml					12-24 μg/ml												>96 μg/ml													>96 μg/ml
Napyradiomycin Q329-3	THN	Napyradiomycin D	CNQ-329 / CNH070																		>64 μg/ml
Napyradiomycin Q329-4	THN	Napyradiomycin D	CNQ329/CNH070																		>64 μg/ml
Napyradiomycin SR	THN	Napyradiomycin D	SCSIO 10428					>128 μg/mL	>128 μg/mL											>128 μg/mL																										>128 μg/mL		98.1 ± 1.7 μM	40.5 ± 1.4 μM
3-chloro-6, 8-dihydroxy-8-α-lapachone	THN	OtherTHN	CA-271078/SCSIO 10428	>64->96 μg/ml		>64 μg/ml		8 μg/mL	16 μg/mL							12-24 μg/ml				>128 μg/mL	48-96 μg/ml												>96 μg/ml													>64->96 μg/ml, >128μg/ml		23.8 ± 2.2 μM	71.1 ± 0.4 μM
3-chloro-6-hydroxy-8-methoxy-α-lapachone	THN	OtherTHN	CA-271078	>64 μg/ml												>64 μg/ml					>64 μg/ml												>64 μg/ml													>64 μg/ml
8-amino-flaviolin	THN	OtherTHN	CNQ-525
Arromycin	THN	OtherTHN	1431					25 μM							50 μM					12.5 μM	25μM	12.5 μM																					50 μM				>60 μM
Neomarinone	THN	OtherTHN	CNH099
TMKS8A	THN	OtherTHN	TMKS8			50 μg/ml		6.25 μg/ml						6.25 μg/ml						12.5 μg/ml																										>100 μg/ml
[truncated: 15 more columns]
